# Supplementary material for: A Chromosome-Level Genome Assembly of the Parasitic Wasp Chelonus formosanus Sonan 1932 (Hymenoptera: Braconidae)
Source: Genome Biol Evol. 2022 Jan 28;14(1):evac006. doi: 10.1093/gbe/evac006 (PMC8808538; doi:10.1093/gbe/evac006)
Supplement: evac006_Supplementary_Data [file evac006_supplementary_data.zip]

Archive with 5 entries (5 files):
- Figure S2.jpg
- Figure S3.jpg
- Figure S4.jpg
- supplementary tables S1-S2.xlsx
- Figure S1.jpg
