# Supplementary material for: A Chromosome-Level Genome Assembly of the Parasitic Wasp Chelonus formosanus Sonan 1932 (Hymenoptera: Braconidae)
Source: Genome Biol Evol. 2022 Jan 28;14(1):evac006. doi: 10.1093/gbe/evac006 (PMC8808538; doi:10.1093/gbe/evac006)
Supplement: evac006_Supplementary_Data [file evac006_supplementary_data.zip › supplementary tables S1-S2.xlsx]

## Sheet: Table S1
Table S1. Repeat annotation in the Chelonus formosanus genome.
Class	Copies	Length (bp)	Percentage of the genome (bp)
ARTEFACT	2	94	0
DNA	408	45216	0.0003
Academ-1	310	200234	0.0014
Academ-2	2	75	0
Academ-H	2	85	0
CMC	3	163	0
CMC-Chapaev	98	3986	0
CMC-Chapaev-3	29	3160	0
CMC-EnSpm	1875	352586	0.0025
CMC-Transib	211	70145	0.0005
Crypton	31	1019	0
Crypton-A	4	214	0
Crypton-C	1	55	0
Crypton-F	1	42	0
Crypton-H	105	4868	0
Crypton-I	106	30005	0.0002
Crypton-S	5	242	0
Crypton-V	131	22415	0.0002
Dada	38	1966	0
Ginger-1	49	2007	0
Ginger-2	10	1188	0
IS3EU	89	21506	0.0002
Kolobok	5	255	0
Kolobok-E	29	3681	0
Kolobok-H	63	29515	0.0002
Kolobok-Hydra	39	2556	0
Kolobok-T2	68	2846	0
MULE-MuDR	888	229176	0.0016
MULE-NOF	37	5486	0
MULE-Ricksha	1	70	0
Maverick	6064	6026263	0.0432
Maverick-Mavirus	2	109	0
Merlin	474	123296	0.0009
Novosib	6	650	0
P	313	62670	0.0004
P-Fungi	2	97	0
PIF-HarbS	3	185	0
PIF-Harbinger	401	52898	0.0004
PIF-ISL2EU	43	4162	0
PIF-Spy	22	5957	0
PiggyBac	121	25411	0.0002
PiggyBac-X	2	115	0
Sola	1	447	0
Sola-1	24	1338	0
Sola-2	49	6534	0
Sola-3	4	158	0
TcMar	973	91692	0.0007
TcMar-Ant1	1	56	0
TcMar-Cweed	1	32	0
TcMar-Fot1	133	17249	0.0001
TcMar-IS885	1	91	0
TcMar-ISRm11	15	737	0
TcMar-Mariner	240	48651	0.0003
TcMar-Mogwai	1	41	0
TcMar-Pogo	42	4039	0
TcMar-Stowaway	8	489	0
TcMar-Tc1	332	103487	0.0007
TcMar-Tc2	5	296	0
TcMar-Tc4	1374	730256	0.0052
TcMar-Tigger	82	19941	0.0001
TcMar-m44	73	67338	0.0005
Zator	9	629	0
Zisupton	99	5467	0
hAT	56	5351	0
hAT-Ac	417	64003	0.0005
hAT-Blackjack	78	5672	0
hAT-Charlie	183	10568	0.0001
hAT-Pegasus	1	15	0
hAT-Tag1	101	7268	0.0001
hAT-Tip100	197	14658	0.0001
hAT-hAT1	2	104	0
hAT-hAT19	2	99	0
hAT-hAT5	7	438	0
hAT-hATm	343	58597	0.0004
hAT-hATw	14	860	0
hAT-hATx	9	510	0
hAT-hobo	8	479	0
LINE	2	191	0
CR1	198	14268	0.0001
CR1-Zenon	11	845	0
CRE	13	926	0
CRE-Ambal	10	645	0
CRE-Odin	6	305	0
Dong-R4	249	199621	0.0014
Dualen	1	44	0
I	645	322496	0.0023
I-Jockey	345	57020	0.0004
L1	380	24520	0.0002
L1-DRE	14	976	0
L1-Tx1	100	5795	0
L1-Zorro	1	53	0
L2	524	108125	0.0008
Penelope	387	22431	0.0002
Proto1	10	513	0
Proto2	4	210	0
R1	223	127446	0.0009
R1-LOA	238	282743	0.002
R2	117	11399	0.0001
R2-Hero	2	160	0
R2-NeSL	55	5031	0
RTE	13	2696	0
RTE-BovB	49	3073	0
RTE-ORTE	3	143	0
RTE-RTE	14	1601	0
RTE-X	94	46513	0.0003
Rex-Babar	14	874	0
Tad1	67	29769	0.0002
LTR	21	1976	0
Caulimovirus	76	4628	0
Copia	1529	614918	0.0044
DIRS	131	40938	0.0003
DIRS-Q	3	179	0
ERV	1	43	0
ERV-Foamy	2	102	0
ERV1	672	200977	0.0014
ERV4	10	673	0
ERVK	146	54459	0.0004
ERVL	15	605	0
Gypsy	3963	2476477	0.0177
Ngaro	68	6856	0
Pao	719	685918	0.0049
Unknown	1856	674937	0.0048
Other	1	55	0
DNA_virus	12	740	0
RC	--	--	--
Helitron	2417	1013229	0.0073
Retroposon	2	141	0
L2-derived	1	30	0
SINE	1	77	0
7SL	2	576	0
B2	1	84	0
ID	3	67	0
tRNA	378	63841	0.0005
tRNA-CR1	1	98	0
tRNA-Core	5	248	0
tRNA-Deu-L2	2	108	0
tRNA-L2	1	64	0
tRNA-Meta	303	50788	0.0004
tRNA-RTE	5	157	0
Unknown	45734	11955413	0.0856
centromeric	1	56	0
Total_interspersed	78849	27724149	0.1986
Low_complexity	12269	596453	0.0043
Satellite	270	45669	0.0003
centr	1	45	0
Simple_repeat	54206	2495318	0.0179
rRNA	68	194107	0.0014
snRNA	1	190	0
tRNA	80	4944	0
Total	145744	31060875	0.2225

## Sheet: Table S2
Table S2. Annotations of non-coding RNAs in the Chelonus formosanus genome.
Class	Copies	Description
rRNA
5S_rRNA	21	rRNA	5S ribosomal RNA
LSU_rRNA_archaea	14	rRNA	Archaeal large subunit ribosomal RNA
LSU_rRNA_eukarya	13	rRNA	Eukaryotic large subunit ribosomal RNA
SSU_rRNA_eukarya	21	rRNA	Eukaryotic small subunit ribosomal RNA
miRNA
bantam	1	miRNA	microRNA bantam
let-7	1	miRNA	let-7 microRNA precursor
mir-1	1	miRNA	mir-1 microRNA precursor family
mir-10	4	miRNA	mir-10 microRNA precursor family
mir-11	1	miRNA	microRNA mir-11
mir-12	1	miRNA	microRNA mir-12
mir-124	1	miRNA	mir-124 microRNA precursor family
mir-133	1	miRNA	mir-133 microRNA precursor family
mir-137	1	miRNA	microRNA mir-137
mir-184	1	miRNA	microRNA mir-184
mir-190	1	miRNA	microRNA mir-190
mir-2	4	miRNA	mir-2 microRNA precursor
mir-210	1	miRNA	microRNA mir-210
mir-219	1	miRNA	mir-219 microRNA precursor family
mir-252	1	miRNA	microRNA mir-252
mir-263	2	miRNA	microRNA mir-263
mir-276	1	miRNA	microRNA mir-276
mir-277	1	miRNA	microRNA mir-277
mir-279	1	miRNA	microRNA mir-279
mir-282	1	miRNA	microRNA mir-282
mir-283	1	miRNA	microRNA mir-283
mir-286	25	miRNA	microRNA mir-286
mir-305	1	miRNA	microRNA mir-305
mir-31	1	miRNA	microRNA mir-31
mir-315	1	miRNA	microRNA mir-315
mir-317	1	miRNA	microRNA mir-317
mir-33	1	miRNA	microRNA mir-33
mir-449	1	miRNA	microRNA mir-449
mir-46	1	miRNA	mir-46/mir-47/mir-281 microRNA precursor family
mir-67	1	miRNA	microRNA mir-67
mir-7	1	miRNA	mir-7 microRNA precursor
mir-71	1	miRNA	microRNA mir-71
mir-8	2	miRNA	mir-8/mir-141/mir-200 microRNA precursor family
mir-9	5	miRNA	mir-9/mir-79 microRNA precursor family
mir-927	1	miRNA	microRNA mir-927
mir-929	1	miRNA	microRNA mir-929
mir-965	1	miRNA	mir-965 microRNA precursor family
mir-iab-4	2	miRNA	microRNA mir-iab-4
snRNA
SCARNA8	1	snRNA; snoRNA; scaRNA	Small Cajal body specific RNA 8
SNORA16	1	snRNA; snoRNA; HACA-box	Small nucleolar RNA SNORA16B/SNORA16A family
SNORA53	1	snRNA; snoRNA; HACA-box	Small nucleolar RNA SNORA53
SNORA79	1	snRNA; snoRNA; HACA-box	Small nucleolar RNA SNORA79
SNORD31	1	snRNA; snoRNA; CD-box	Small nucleolar RNA SNORD31
SNORD36	1	snRNA; snoRNA; CD-box	Small nucleolar RNA SNORD36
snosnR60_Z15	1	snRNA; snoRNA; CD-box	Small nucleolar RNA snR60/Z15/Z230/Z193/J17
snoU109	1	snRNA; snoRNA; HACA-box	Small nucleolar RNA U109
snoU43	1	snRNA; snoRNA; CD-box	Small nucleolar RNA U43
snoU6-53	1	snRNA; snoRNA; CD-box	Small nucleolar RNA U6-53/MBII-28
U1	4	snRNA; splicing	U1 spliceosomal RNA
U11	1	snRNA; splicing	U11 spliceosomal RNA
U12	1	snRNA; splicing	U12 minor spliceosomal RNA
U2	4	snRNA; splicing	U2 spliceosomal RNA
U3	1	snRNA; snoRNA; CD-box	Small nucleolar RNA U3
U4	1	snRNA; splicing	U4 spliceosomal RNA
U4atac	1	snRNA; splicing	U4atac minor spliceosomal RNA
U5	2	snRNA; splicing	U5 spliceosomal RNA
U6	2	snRNA; splicing	U6 spliceosomal RNA
U6atac	1	snRNA; splicing	U6atac minor spliceosomal RNA
ribozyme
RNase_MRP	1	ribozyme	RNase MRP
RNaseP_nuc	2	ribozyme	Nuclear RNase P
tRNA
tRNA-Ala	6	tRNA
tRNA-Arg	10	tRNA
tRNA-Asn	2	tRNA
tRNA-Asp	4	tRNA
tRNA-Cys	2	tRNA
tRNA-Gln	4	tRNA
tRNA-Glu	8	tRNA
tRNA-Gly	8	tRNA
tRNA-His	3	tRNA
tRNA-Ile	4	tRNA
tRNA-Met/iMet	5	tRNA
tRNA-Leu	10	tRNA
tRNA-Lys	6	tRNA
tRNA-Phe	3	tRNA
tRNA-Pro	6	tRNA
tRNA-Ser	8	tRNA
tRNA-Thr	7	tRNA
tRNA-Trp	3	tRNA
tRNA-Tyr	4	tRNA
tRNA-Val	5	tRNA
Others
Arthropod_7SK	1	Arthropod 7SK RNA
Histone3	34	Histone 3' UTR stem-loop
K_chan_RES	4	Potassium channel RNA editing signal
Metazoa_SRP	2	Metazoan signal recognition particle RNA
Total	324
